# Supplementary material for: Once‐Weekly Insulin Efsitora Alfa Versus Once Daily Insulin in Patients With Type 2 Diabetes: A Systematic Review and Meta‐Analysis
Source: Endocrinol Diabetes Metab. 2025 Oct 28;8(6):e70126. doi: 10.1002/edm2.70126 (PMC12568379; doi:10.1002/edm2.70126)
Supplement: Supplementary file 1 — Appendix S1: edm270126‐sup‐0001‐AppendixS1.zip. [file EDM2-8-e70126-s001.zip]

Archive with 2 entries (2 files):
- edm270126-sup-0001-TableS1.docx
- edm270126-sup-0002-AppendixS1.docx
